# Supplementary material for: The Mississippi River records glacial-isostatic deformation of North America
Source: Sci Adv. 2019 Jan 30;5(1):eaav2366. doi: 10.1126/sciadv.aav2366 (PMC6353627; doi:10.1126/sciadv.aav2366)
Supplement: http://advances.sciencemag.org/cgi/content/full/5/1/eaav2366/DC1 [file aav2366_Datafile_S1.xlsx]

## Sheet: data1_final
		Coordinates (WGS84)		Elevation [m. above SL]		Passive Seismic?
Data Source	Location notes	Longitude	Latitude	Bedrock	Bottom of core (if bedrock not reached)
USACE Saint Paul	Lock and Dam 2: Hastings, MN	-92.87	44.76		150.75
USACE Saint Paul	Lock and Dam 3: Red Wing and Welch, MN	-92.61	44.61		175.75
USACE Saint Paul	Lock and Dam 4: Alma, WI	-91.92	44.33		176.88
USACE Saint Paul	Lock and Dam 5: Minnesota City, MN	-91.81	44.16		174.59
USACE Saint Paul	Lock and Dam 5A: Goodview, MN / Fountain City, WI	-91.67	44.09		170.44
USACE Saint Paul	Lock and Dam 6: Trempealeau, WI	-91.44	44		166.33
USACE Saint Paul	Lock and Dam 7: La Crescent, MN	-91.31	43.87		167.64
USACE Saint Paul	Lock and Dam 8: Genoa, WI	-91.23	43.57		166.12
USACE Saint Paul	Lock and Dam 9: Eastman, WI / Harpers Ferry, IA	-91.1	43.21		158.04
USACE Saint Paul	Lock and Dam 10: Guttenberg, IA	-91.1	42.79	149.11
USACE Rock Island	Lock and Dam 11: Dubuque, IA	-90.64	42.54		153.77
USACE Rock Island	Lock and Dam 12: Bellevue, IA	-90.42	42.26		158.89
USACE Rock Island	Lock and Dam 13: Clinton, IA	-90.16	41.9		155.45
Minnesota Geological Survey	Passive seismic: Depth of broad valley (Winona, MN area)	-91.63	44.06	145.17		1
Minnesota Geological Survey	Passive seismic: La Crosse, WI	-91.26	43.79	141.17		1
Brown and Whitlow, 1960; Whitlow and Brown, 1963	Dubuque, IA	-90.69	42.5	98.48
Missouri DoT	Fort Clark Bridge: US Route 67	-90.18	38.88	83.82
Missouri DoT	FAI Route 57 bridge: near Cairo, IL	-89.52	37.3	74.68
Missouri DoT	State Route 74: Cape Girardau, MO	-89.21	37.02		49.38
Wisconsin DoT	Wabasha, MN Bridge: Wabasha, MN	-92.02	44.4		164.59
Wisconsin DoT	Winona, MN Bridge: Winona, MN	-91.64	44.06		149.9
Leverett, 1895	Ft. Snelling, MN	-93.18	44.89	148.13
Leverett, 1895	St. Paul, MN	-93.09	44.94	147.22
Leverett, 1895	Dubuque, IA	-90.69	42.5	138.07
Leverett, 1895	Sabula, IA	-90.17	42.07	130.76
Leverett, 1895	Bridge foundation: Bellefontaine, MO	-90.23	38.75	89.92
Leverett, 1895	Bridge foundation: East St. Louis, IL	-90.13	38.62	86.56
Wisconsin Geological and Natural History Survey	Delta Import Motors Well	-91.27	43.82	156.97
Wisconsin Geological and Natural History Survey	La Crosse City Test Hole for Well #20L	-91.23	43.82	144.48
Wisconsin Geological and Natural History Survey	Genoa National Fish Hatchery Well #3	-91.22	43.52	140.21
Wisconsin Geological and Natural History Survey	La Crosse City Well #11H (Sill St. Well)	-91.24	43.84	152.7
Wisconsin Geological and Natural History Survey	Trempealeau Village Well #4	-91.43	44.01	152.4
Wisconsin Geological and Natural History Survey	G. Heileman Brewing Co. Well #5	-91.25	43.8	154.23
Wisconsin Geological and Natural History Survey	Stoddard Test Hole	-91.22	43.66	153.92
Wisconsin Geological and Natural History Survey	G. Heilman Brewing Co., Inc. T.H. #1-77	-91.25	43.8	153.92
Wisconsin Geological and Natural History Survey	Holiday Inn #5 Well	-91.27	43.81	158.5
Wisconsin Geological and Natural History Survey	Dairyland Power Co-op Well #3	-91.91	44.32	147.83
Wisconsin Geological and Natural History Survey	La Crosse City Test Well #3	-91.23	43.82	156.36
Wisconsin Geological and Natural History Survey	Alma City Well #2	-91.92	44.32	187.45
Horberg, 1950	Dubuque, IA	-90.69	42.5	86.87
Horberg, 1950	Dubuque, IA	-90.69	42.5	138.07
Horberg, 1950	Mouth of Apple River: Carroll County, IL	-90.23	42.17	133.81
Horberg, 1950	Sabula, IA	-90.17	42.07	130.76
Horberg, 1950	Fulton, Whiteside County, IL	-90.13	41.88	121.92
Horberg, 1950	Clinton, IA	-90.21	41.85	114.3
Horberg, 1950	S34 T21N R2E: northern Rock Island County, IL	-90.26	41.77	114.6
Horberg, 1950	Hartford, Madison County, IL	-90.09	38.82		93.88
Horberg, 1950	Monks Mound: East St. Louis, St. Clair County, IL	-90.06	38.66	81.08
Horberg, 1950	S13 T1S R11W: Monroe County, IL	-90.27	38.45	78.26
Horberg, 1950	S36 T4S R11W: Monroe County, IL	-90.26	38.15	72.66
Horberg, 1950	S27 T6S R8W: Randolph County, IL	-89.97	37.98	67.79
Horberg, 1950	S4 T9S R5W: Wagners Landing, Jackson County, IL	-89.66	37.77	63.28
Horberg, 1950	S2 T10S R4W: Fountain Bluff, Jackson County, IL	-89.51	37.68	55.57
Horberg, 1950	S4 T., 12S R3W: Wolf Lake, Union County, IL	-89.44	37.5		64.95
Horberg, 1950	S36 T14S R4W: Above Thebes, Alexander County, IL	-89.49	37.26	58.37
Horberg, 1950	S2 T17S R2W: Above Cairo, Alexander County, IL	-89.3	37.07		49.77
Horberg, 1950	Mouth of Illinois River:	-90.43	38.96		83.82
Horberg, 1950	Figure 14: A (see inset for approx. location)	-90.28	38.46	78.26
Horberg, 1950	Figure 14: B (see inset for approx. location)	-90.1	38.02	75.96
Horberg, 1950	Figure 14: C (see inset for approx. location)	-89.85	37.91	67.54
Horberg, 1950	Figure 14: F (see inset for approx. location)	-89.67	37.76	68.85
Horberg, 1950	S23 T6S R 8W: mouth of valley: Randolph County, IL	-89.95	38	72.15
Horberg, 1950	S2 T2N R10W: Thorpe Concrete Well Company: St. Clair County, IL	-90.17	38.65	92.51
Wisconsin Geological and Natural History Survey	TR23: Center of east line of NW¼ NE¼ S19 T18N R8W, Caledonia, WI	-91.37	44.03		162.65
Wisconsin Geological and Natural History Survey	TR22: NW¼ NW¼ S19 T18N R8W, Caledonia, WI (east point)	-91.38	44.03		163.78
Wisconsin Geological and Natural History Survey	TR20: SW¼ NW¼ S17 T18N R8W, Caledonia, WI (east part)	-91.37	44.04		166.7
Wisconsin Geological and Natural History Survey	TR18: SW¼ NW¼ S16 T18N R8W, Caledonia, WI (east part)	-91.35	44.04		154.12
Wisconsin Geological and Natural History Survey	TR37: Center, SE¼ S2 T18N R9W, Trempealeau, WI (SE part)	-91.42	44.06		158.47
Wisconsin Geological and Natural History Survey	TR26: NW corner, SW¼ SW¼ S21 T18N R8W, Caledonia, WI (E part)	-91.35	44.01		154.55
Wisconsin Geological and Natural History Survey	Wells GR606, GR607, and GR608	-90.65	42.57	138.44
Wisconsin Geological and Natural History Survey	Bagley, WI: Well GR2634	-91.1	42.99	147.84
Wisconsin Geological and Natural History Survey	Well VE33	-91.23	43.46	142.96
Minnesota Geological Survey	205500	-93.32	44.8	111.86
Minnesota Geological Survey	540318	-92.92	44.72	114.91
Minnesota Geological Survey	205599	-93.14	44.79	120.4
Minnesota Geological Survey	247250	-93.41	44.79	134.11
Minnesota Geological Survey	408329	-93.41	44.79	135.33
Minnesota Geological Survey	150103	-93.42	44.76	137.16
Minnesota Geological Survey	119657	-93.42	44.76	137.16
Minnesota Geological Survey	225692	-92.95	44.78	137.77
Minnesota Geological Survey	114377	-93.39	44.81	138.07
Minnesota Geological Survey	205971	-93.42	44.79	139.9
Minnesota Geological Survey	205969	-93.42	44.79	141.12
Minnesota Geological Survey	226615	-92.94	44.69	141.73
Minnesota Geological Survey	206974	-93.41	44.81	143.56
Minnesota Geological Survey	134369	-91.31	43.81	143.56
Minnesota Geological Survey	416034	-93.4	44.81	144.17
Minnesota Geological Survey	524115	-92.89	44.7	144.48
Minnesota Geological Survey	205222	-93.35	44.83	144.78
Minnesota Geological Survey	190471	-93.4	44.81	146
Minnesota Geological Survey	524239	-92.88	44.7	146.61
Minnesota Geological Survey	672509	-92.74	44.65	146.91
Minnesota Geological Survey	190496	-93.07	44.81	146.91
Minnesota Geological Survey	268130	-92.05	44.38	147.07
Minnesota Geological Survey	426932	-92.82	44.74	147.22
Minnesota Geological Survey	145895	-92.73	44.65	147.22
Minnesota Geological Survey	208388	-93.1	44.8	147.52
Minnesota Geological Survey	463326	-92.88	44.7	147.83
Minnesota Geological Survey	558288	-92.31	44.5	147.83
Minnesota Geological Survey	634253	-92.87	44.7	148.13
Minnesota Geological Survey	558803	-92.74	44.65	148.13
Minnesota Geological Survey	573755	-92.87	44.7	148.13
Minnesota Geological Survey	579608	-92.74	44.65	148.44
Minnesota Geological Survey	658985	-92.74	44.65	148.44
Minnesota Geological Survey	506604	-92.87	44.69	148.44
Minnesota Geological Survey	715392	-92.9	44.72	149.05
Minnesota Geological Survey	434057	-93.41	44.78	149.05
Minnesota Geological Survey	749746	-92.92	44.73	149.05
Minnesota Geological Survey	502765	-93.41	44.78	149.05
Minnesota Geological Survey	540362	-92.74	44.65	149.35
Minnesota Geological Survey	658295	-92.83	44.69	149.35
Minnesota Geological Survey	219071	-91.66	44.05	149.35
Minnesota Geological Survey	623874	-92.74	44.65	149.35
Minnesota Geological Survey	331198	-92.85	44.75	149.35
Minnesota Geological Survey	331199	-92.85	44.75	149.35
Minnesota Geological Survey	222329	-92.27	44.45	149.66
Minnesota Geological Survey	190493	-93.05	44.8	149.96
Minnesota Geological Survey	404389	-93.42	44.76	149.96
Minnesota Geological Survey	211821	-93.41	44.79	149.99
Minnesota Geological Survey	127190	-93.08	44.81	150.27
Minnesota Geological Survey	579618	-92.77	44.66	150.57
Minnesota Geological Survey	218081	-91.67	44.09	150.57
Minnesota Geological Survey	532111	-92.85	44.69	150.57
Minnesota Geological Survey	558792	-92.89	44.7	150.88
Minnesota Geological Survey	540329	-92.74	44.65	150.88
Minnesota Geological Survey	790229	-92.95	44.74	150.88
Minnesota Geological Survey	218086	-91.61	44.04	151.18
Minnesota Geological Survey	676105	-92.87	44.69	151.18
Minnesota Geological Survey	256829	-92.92	44.73	151.49
Minnesota Geological Survey	585169	-92.95	44.74	151.49
Minnesota Geological Survey	222909	-91.64	44.06	151.49
Minnesota Geological Survey	218075	-91.71	44.08	151.49
Minnesota Geological Survey	418682	-93.07	44.81	151.49
Minnesota Geological Survey	618208	-92.74	44.65	151.49
Minnesota Geological Survey	427388	-93.4	44.78	151.49
Minnesota Geological Survey	219257	-91.64	44.05		151.79
Minnesota Geological Survey	218533	-92.61	44.57	151.79
Minnesota Geological Survey	573803	-92.91	44.7	151.79
Minnesota Geological Survey	712725	-92.95	44.74	151.79
Minnesota Geological Survey	129195	-93.42	44.76	152.1
Minnesota Geological Survey	267594	-91.63	44.05	152.1
Minnesota Geological Survey	427387	-93.4	44.78	152.1
Minnesota Geological Survey	475928	-92.88	44.7	152.1
Minnesota Geological Survey	219106	-91.61	44.04	152.4
Minnesota Geological Survey	561821	-92.86	44.69	152.4
Minnesota Geological Survey	474302	-92.89	44.71	152.4
Minnesota Geological Survey	451601	-93.07	44.82	152.4
Minnesota Geological Survey	427090	-92.73	44.65	152.4
Minnesota Geological Survey	481452	-92.73	44.65	152.4
Minnesota Geological Survey	404820	-93.06	44.81	152.4
Minnesota Geological Survey	608187	-92.75	44.65	152.4
Minnesota Geological Survey	561817	-92.74	44.66	152.4
Minnesota Geological Survey	429874	-92.87	44.7	152.4
Minnesota Geological Survey	692672	-92.73	44.65	152.4
Minnesota Geological Survey	127191	-93.08	44.81	152.7
Minnesota Geological Survey	241375	-91.64	44.06	153.01
Minnesota Geological Survey	672591	-92.87	44.69	153.01
Minnesota Geological Survey	608213	-92.74	44.66	153.01
Minnesota Geological Survey	516643	-92.85	44.69	153.01
Minnesota Geological Survey	147856	-93.4	44.81	153.31
Minnesota Geological Survey	579627	-92.82	44.7	153.31
Minnesota Geological Survey	696931	-91.64	44.06	153.31
Minnesota Geological Survey	223165	-93.32	44.8	153.31
Minnesota Geological Survey	443582	-93.42	44.76	153.62
Minnesota Geological Survey	486405	-91.63	44.05	153.62
Minnesota Geological Survey	596093	-92.85	44.69	153.62
Minnesota Geological Survey	554713	-92.75	44.65	153.62
Minnesota Geological Survey	532099	-92.85	44.68	153.62
Minnesota Geological Survey	218884	-92.27	44.44	153.62
Minnesota Geological Survey	219183	-91.64	44.05	153.92
Minnesota Geological Survey	524114	-92.75	44.65	153.92
Minnesota Geological Survey	204848	-93.36	44.79	153.92
Minnesota Geological Survey	446863	-91.61	44.04	153.92
Minnesota Geological Survey	446779	-91.62	44.04	153.92
Minnesota Geological Survey	427086	-92.74	44.65	153.92
Minnesota Geological Survey	218084	-91.64	44.05	153.92
Minnesota Geological Survey	186310	-93.16	44.81	153.92
Minnesota Geological Survey	186339	-92.87	44.69	153.92
Minnesota Geological Survey	686285	-91.63	44.05	153.92
Minnesota Geological Survey	625798	-92.74	44.65	153.92
Minnesota Geological Survey	219170	-91.71	44.07	153.92
Minnesota Geological Survey	802151	-92.31	44.49	153.95
Minnesota Geological Survey	406075	-93.41	44.76	154.23
Minnesota Geological Survey	660619	-91.61	44.04	154.23
Minnesota Geological Survey	522654	-92.73	44.65	154.23
Minnesota Geological Survey	443918	-93.07	44.81	154.23
Minnesota Geological Survey	226873	-92.28	44.45	154.53
Minnesota Geological Survey	219185	-91.6	44.04	154.53
Minnesota Geological Survey	547287	-92.87	44.69	154.53
Minnesota Geological Survey	185925	-92.82	44.74	154.53
Minnesota Geological Survey	218085	-91.63	44.05	154.53
Minnesota Geological Survey	219181	-91.64	44.06	154.53
Minnesota Geological Survey	219072	-91.64	44.04	154.53
Minnesota Geological Survey	522668	-92.95	44.74	154.53
Minnesota Geological Survey	561780	-92.83	44.68	154.84
Minnesota Geological Survey	219184	-91.63	44.05	154.84
Minnesota Geological Survey	570747	-92.77	44.69	154.84
Minnesota Geological Survey	249905	-92.87	44.76	154.84
Minnesota Geological Survey	692673	-92.84	44.67	154.84
Minnesota Geological Survey	595094	-92.73	44.65	154.84
Minnesota Geological Survey	642432	-92.67	44.64	154.84
Minnesota Geological Survey	612425	-91.61	44.04	154.84
Illinois State Geological Survey	120032062900	-89.43	37.19	87.7824
Illinois State Geological Survey	120032058600	-89.46	37.21	89.0016
Illinois State Geological Survey	120032041700	-89.45	37.25	77.1144
Illinois State Geological Survey	120032057500	-89.44	37.32	78.0288
Illinois State Geological Survey	121812141100	-89.38	37.42	56.6928
Illinois State Geological Survey	120772568300	-89.49	37.58	55.4736
Illinois State Geological Survey	120772440000	-89.49	37.58	64.9224
Illinois State Geological Survey	120772636500	-89.66	37.81		79.8576
Illinois State Geological Survey	121332349900	-90.32	38.19	75.5904
Illinois State Geological Survey	121192759600	-90.12	38.86	95.4024
Illinois State Geological Survey	121192697700	-90.11	38.87	93.5736
Illinois State Geological Survey	121192954800	-90.18	38.88		87.4776
Illinois State Geological Survey	121952119200	-90.12	41.91		140.513
Illinois State Geological Survey	120152194200	-90.12	42.01	136.246
Illinois State Geological Survey	120152199700	-90.11	42.05		144.78
Illinois State Geological Survey	120152095400	-90.23	42.17	139.903
Illinois State Geological Survey	120850007100	-90.28	42.2	133.807
Illinois State Geological Survey	120852154200	-90.36	42.23	133.807
Illinois State Geological Survey	120852161000	-90.62	42.47	137.77
Illinois State Geological Survey	121612383700	-90.27	41.74	145.39
Illinois State Geological Survey	120032070100	-89.35	37.09		50.9016
Illinois State Geological Survey	121812072600	-89.38	37.36		64.9224
Illinois State Geological Survey	121812189700	-89.39	37.39	53.9496
Missouri DNR	215663	-89.61	37.2	74.3712
Missouri DNR	482634	-89.6	37.23		64.008
Missouri DNR	493367	-89.55	36.59		52.7304
Missouri DNR	135946	-89.6	37.23		63.3984
Missouri DNR	281241	-89.59	37.24	65.8368
Missouri DNR	482638	-89.6	37.23		64.008
Iowa Geological Survey GeoSam	Harper's Ferry Fire Station	-91.15	43.2	156.972
Iowa Geological Survey GeoSam	2102208	-91.15	43.2	153.619
Iowa Geological Survey GeoSam	2104322	-91.16	43.2	156.058
Iowa Geological Survey GeoSam	2137119	-91.31	43.48	161.849
Iowa Geological Survey GeoSam	2410830	-91.17	43.34	154.229
Iowa Geological Survey GeoSam	46431	-91.18	43.15	147.523
Iowa Geological Survey GeoSam	41725	-90.17	42.07	129.845
Iowa Geological Survey GeoSam	7269	-90.65	42.52		113.995
Iowa Geological Survey GeoSam	129	-90.66	42.49	81.7561
Iowa Geological Survey GeoSam	27803	-90.25	41.79	84.1463
Iowa Geological Survey GeoSam	61287	-90.24	41.8		73.7805
Illinois State Geological Survey	120852085700	-90.6	42.46	128.016
MnDOT	I-90 Dresbach Boring T03, Unique No. 6516	-91.3008	43.8576	147.378
A. Wickert, G.-H. C. Ng, and MGS	AW Tromino 01	-91.6375	44.0613	151.01		1
A. Wickert, G.-H. C. Ng, and MGS	AW Tromino 02a	-91.6344	44.0579	152.123		1
A. Wickert, G.-H. C. Ng, and MGS	AW Tromino 02b	-91.6344	44.0579	151.01		1
A. Wickert, G.-H. C. Ng, and MGS	AW Tromino 03	-91.6294	44.0599	156.449		1
A. Wickert, G.-H. C. Ng, and MGS	AW Tromino 04	-91.4839	44.0272	150.185		1
A. Wickert, G.-H. C. Ng, and MGS	AW Tromino 05	-91.5025	44.0518	157.645		1
A. Wickert, G.-H. C. Ng, and MGS	AW Tromino 06	-91.4912	44.0726	195.879		1
A. Wickert, G.-H. C. Ng, and MGS	AW Tromino 07	-91.4519	44.0524	167.185		1
A. Wickert, G.-H. C. Ng, and MGS	AW Tromino 08	-91.4606	44.0675	183.449		1
Horberg, 1950	S8 T17 N. R. 6E: Erie, Whiteside County, IL	-90.08	41.66	127.41
Horberg, 1950	northwestern Bureau County	-89.83	41.47	122.53
Horberg, 1950	Princeton, Bureau County, IL	-89.47	41.38	99.97
Horberg, 1950	S21 T15N R9E: southern Bureau County, IL	-89.46	41.27	103.63
Horberg, 1950	Bureau, Bureau County, IL	-89.53	41.41	99.06
Horberg, 1950	Hennepin, Putnam County, IL	-89.33	41.26	83.21
Horberg, 1950	Putnam, Putnam County, IL	-89.4	41.19	103.63
Horberg, 1950	Henry, Marshall County, IL	-89.36	41.11	108.51
Horberg, 1950	S8 T25N R3W: northern Tazewell County, IL	-89.47	40.64	98.45
Horberg, 1950	Delavan, southern Tazewell County, IL	-89.55	40.37	87.78
Horberg, 1950	Harrington Brothers - S. L. Doly Well	-89.83	41.48	122.53
Horberg, 1950	Beardstown, Cass County, IL	-90.43	40.01	94.79
Horberg, 1950	S24 T14N R14W: Scott County, IL	-90.61	39.65	101.5
Horberg, 1950	S32 T11N R13W: Greene County, IL	-90.57	39.36	100.28
Horberg, 1950	S1 T8N R14W: Jersey County, IL	-90.6	39.17	84.43
Horberg, 1950	S7 T18N R9E: Bureau County, IL	-89.5	41.56	112.78
Horberg, 1950	S6 T17N R9E: Bureau County, IL	-89.5	41.49		113.08
Horberg, 1950	Princeton Valley: Princeton, Bureau County, IL	-89.46	41.37	99.97
Horberg, 1950	NE¼ SE¼ S29 T9N R8E: Peoria County, IL	-89.61	40.73	106.38
Illinois State Geological Survey	120610030800	-90.61	39.16	84.4296
Illinois State Geological Survey	120112336400	-89.31	41.32		83.5152
Illinois State Geological Survey	121230012800	-89.32	41.07	123.749
Illinois State Geological Survey	121232110500	-89.31	40.96		123.749
Illinois State Geological Survey	122033213700	-89.43	40.87		133.841
Illinois State Geological Survey	122030015800	-89.52	40.83		113.386
Illinois State Geological Survey	121430075000	-89.59	40.69	101.194
Illinois State Geological Survey	121430082400	-89.64	40.64		82.9056
Illinois State Geological Survey	121252180900	-90.27	40.15		104.851
Illinois State Geological Survey	121252090500	-90.3	40.14		102.108
Illinois State Geological Survey	120170007900	-90.37	40.02		94.7928
Illinois State Geological Survey	120612090000	-90.55	39.49		100.279
Illinois State Geological Survey	120830011900	-90.56	39.08		97.2312
Illinois State Geological Survey	122033215100	-89.43	40.87		84.1248
Illinois State Geological Survey	120112337700	-89.45	41.4		125.882
Illinois State Geological Survey	120112249300	-89.39	41.28		125.882
Illinois State Geological Survey	120112300700	-89.43	41.32		131.078
Illinois State Geological Survey	120112257000	-89.61	41.49		136.55
Illinois State Geological Survey	120112261400	-89.73	41.43		113.69
Illinois State Geological Survey	121952125000	-90.13	41.7	124.054
Illinois State Geological Survey	121032413200	-89.96	41.64		121.92
Illinois State Geological Survey	120112244200	-89.83	41.53	129.845
Illinois State Geological Survey	120112343600	-89.75	41.47	129.54
Illinois State Geological Survey	120112206800	-89.68	41.47		128.626
Illinois State Geological Survey	120112196300	-89.56	41.48		135.026
Illinois State Geological Survey	120112348800	-89.5	41.27		97.2312
Illinois State Geological Survey	120110079200	-89.49	41.26		122.53
Illinois State Geological Survey	120112267100	-89.44	41.24		96.012
A. Wickert, C. Sandell, and MGS	JENNINGS01	-92.174	44.4472	185.001		1
A. Wickert, C. Sandell, and MGS	RENO01	-91.2444	43.5897	147.536		1
A. Wickert, C. Sandell, and MGS	PSLOUGH01	-91.165	43.0454	148.517		1
A. Wickert, C. Sandell, and MGS	EASTMAN01	-91.1009	42.8342	153.665		1
A. Wickert, C. Sandell, and MGS	FERRY01	-91.0141	42.7204	145.842		1
A. Wickert, C. Sandell, and MGS	DEERE01	-90.6807	42.5761	143.517		1
A. Wickert, C. Sandell, and MGS	COULER01, deep peak	-90.6939	42.5433	159.579		1
A. Wickert, C. Sandell, and MGS	HAMM01, deep peak	-90.6421	42.5148	113.196		1
A. Wickert, C. Sandell, and MGS	POTOSI01	-90.7348	42.6572	144.041		1
A. Wickert, C. Sandell, and MGS	LANSING01, deep (main) peak	-91.2102	43.3667	140.634		1
Illinois State Geological Survey	121252236800	-89.65	40.24		111.585
Illinois State Geological Survey	120032034700	-89.43	37.32		71.3008
Illinois State Geological Survey	121570212500	-89.94	37.98		79.0816
Illinois State Geological Survey	121230012800	-89.32	41.07		123.75
