# Supplementary material for: The Mississippi River records glacial-isostatic deformation of North America
Source: Sci Adv. 2019 Jan 30;5(1):eaav2366. doi: 10.1126/sciadv.aav2366 (PMC6353627; doi:10.1126/sciadv.aav2366)
Supplement: http://advances.sciencemag.org/cgi/content/full/5/1/eaav2366/DC1 [file aav2366_Datafile_S2.xlsx]

## Sheet: WashingtonCounty_MN
Unit name	Lithology generalized	Top ft asl	Top m asl			Lat	Lon
Unknown	Unknown	-200	-60.9756	At least		44.78	-92.8
Precambrian	Gneiss	-110	-33.5366
Mount Simon	Sandstone	140	42.6829
Eau Claire	Shale	230	70.122
Tunnel City Group	Sandstone	440	134.146
St. Lawrence	Shale	490	149.39
Jordan	Sandstone	580	176.829
Oneonta	Carbonate	680	207.317
Shakopee	Carbonate	800	243.902
St. Peter	Sandstone	1030	314.024
Platteville	Carbonate	1060	323.171	Approx	Ignoring Glenwood

## Sheet: Winona_MN
Unit name	Lithology generalized	Top ft asl	Top m asl			Lat	Lon
Unknown	Unknown	-200	-60.9756	At least		44.05	-91.65
Precambrian	Gneiss	170	51.8293
Mount Simon	Sandstone	500	152.439
Eau Claire	Shale	590	179.878
Tunnel City Group	Sandstone	870	265.244
St. Lawrence	Shale	930	283.537
Jordan	Sandstone	1030	314.024	Minimum
Oneonta	Carbonate	1170	356.707

## Sheet: HoustonCounty_MN
Unit name	Lithology generalized	Top ft asl	Top m asl			Lat	Lon
Unknown	Unknown	-200	-60.9756	At least		43.5	-91.3
Precambrian	Gneiss	50	15.2439
Mount Simon	Sandstone	390	118.902
Eau Claire	Shale	470	143.293
Tunnel City Group	Sandstone	730	222.561
St. Lawrence	Shale	780	237.805
Jordan	Sandstone	890	271.341
Oneonta	Carbonate	1050	320.122
Shakopee	Carbonate	1140	347.561
St. Peter	Sandstone	1230	375		Ignoring Glenwood
Platteville	Carbonate	1280	390.244
Decorah	Shale	1300	396.341
Cummingsville	Carbonate	1320	402.439	At least

## Sheet: Potosi_RedDogDiggings
Unit name	Lithology generalized	Top ft asl	Top m asl			Lat	Lon
Unknown	Unknown		0	At least		42.74	-90.65
Prairie du Chien	Carbonate	720	219.512	In MN, is Oneonta and Shakopee
St. Peter	Sandstone	760	231.707	Unconformably atop PdC
Platteville	Limestone	820	250
Decorah	Shale	860	262.195
Galena	Dolostone	970	295.732	Lower unit
Galena	Dolostone	1090	332.317	Upper unit	Approx top, projected from thickness from strat column
Maquoketa	Shale	1115	339.939	At least	Unconformably overlies Galena

## Sheet: DubuqueNorthQuad
Unit name	Lithology generalized	Top ft asl	Top m asl			Lat	Lon
Unknown	Unknown		215	At least		42.61	-90.66
St. Peter	Sandstone		221
Platteville	Carbonate		246	Values from Google Earth, not from paper map
Decorah	Shale		255
Galena	Carbonate		290	At least

## Sheet: CarrolCountySofFault
Unit name	Lithology generalized	Top ft asl	Top m asl			Lat	Lon
Unknown	Unknown	550	167.683	At least		41.94	-90.05
Galena	Carbonate	600	182.927
Maquoketa	Shale	700	213.415	Values from map, not Google Earth
Silurian	Carbonate	830	253.049	At least; Undif Silurian; see Iowa strat column

## Sheet: GraftonQuad
Unit name	Lithology generalized	Top ft asl	Top m asl			Lat	Lon
Unknown	Unknown	70	21.3415	At least		38.97	-90.43
Saint Peter	Sandstone	100	30.4878	Presuming, is “older rx”
Platteville	Carbonate	250	76.2195	“Plattin”
Decorah	Shale	290	88.4146
Kimmiswick and Trenton	Carbonate	360	109.756
Maquoqueta	Shale	510	155.488	And dolostone
Edgewood, Kankakee, Joliet, and CV	Carbonate	600	182.927		Silurian
Hannibal	Shale	605	184.451	Est.
Chouteau and Meppen	Carbonate	660	201.22		Mississippian
Burlington, Keokuk, and Fern Glen	Carbonate	820	250		Mississippian

## Sheet: ElsahQuad_Elsah
Unit name	Lithology generalized	Top ft asl	Top m asl			Lat	Lon
Unknown	Unknown	550	167.683	At least		38.954	-90.365
Burlington and Keokuk	Carbonate	580	176.829
Warsaw	Shale	650	198.171	Values from map, not Google Earth			At least

## Sheet: ElsahQuad_Lockhaven
Unit name	Lithology generalized	Top ft asl	Top m asl			Lat	Lon
Unknown	Unknown	430	131.098	At least		38.942	-90.285
Warsaw	Shale	480	146.341
Salem	Limestone	550	167.683	Values from map, not Google Earth
St. Louis	Limestone	580	176.829	At least

## Sheet: ElsahQuad_EastEdge
Unit name	Lithology generalized	Top ft asl	Top m asl			Lat	Lon
Warsaw	Shale	440	134.146	Likely		38.942	-90.285
Salem	Limestone	510	155.488

[truncated: 2 more sheets: OakvilleQuad, ThebesNW]
