# Supplementary material for: The Mississippi River records glacial-isostatic deformation of North America
Source: Sci Adv. 2019 Jan 30;5(1):eaav2366. doi: 10.1126/sciadv.aav2366 (PMC6353627; doi:10.1126/sciadv.aav2366)
Supplement: http://advances.sciencemag.org/cgi/content/full/5/1/eaav2366/DC1 [file aav2366_Datafile_S3.xlsx]

## Sheet: ISGS 121230012800
Illinois State Geological Survey	121230012800	41.2812	-89.5699	253
Unit	Top ft	Elevation m
Quat	0	253
Shale	211	188.687
Sandstone	244	178.629
Shale	255	175.276
BOH	299	161.865			BOH = bottom of hole

## Sheet: ISGS 120112304100
Illinois State Geological Survey	120112304100	41.3205	-89.8279	255
Unit	Top ft	Elevation m
Quat	0	255
Shale	80	230.616
Carbonate	562	83.7024
BOH	805	9.63601			BOH = bottom of hole

## Sheet: ISGS 121952128100
Illinois State Geological Survey	121952128100	41.781	-90.2238	200
Unit	Top ft	Elevation m
Quat	0	200
Carbonate	29	191.161
Shale	263	119.838	Maquoqueta
Carbonate	479	54.0008	Galena
Sandstone	829	-52.6792			BOH = bottom of hole
Shale	874	-66.3952
BOH	888	-70.6624

## Sheet: ISGS 120152041700
Illinois State Geological Survey	120152041700	41.9316	-89.9873	242
Unit	Top ft	Elevation m	Name
Quat	0	242
Carbonate	29	233.161
Shale	165	191.708
Carbonate	335	139.892			BOH = bottom of hole
BOH	557	72.2264

## Sheet: ISGS 121952261500
Illinois State Geological Survey	121952261500	41.923	-89.9893	227
Unit	Top ft	Elevation m	Name
Quat	0	227
Carbonate	14	222.733
Shale	122	189.814
Carbonate	290	138.608	(Platteville? So thick?)		Parens = Andy interp
Shale	630	34.976	Glenwood		BOH = bottom of hole
Sandstone	670	22.784	(St. Peter)
BOH	785	-12.268

## Sheet: ISGS 120152073900
Illinois State Geological Survey	120152073900	41.9616	-90.1008	185
Unit	Top ft	Elevation m	Name
Quat	0	185
Carbonate	174	131.965	Galena
Shale	485	37.172	Glenwood		Parens = Andy interp
Sandstone	495	34.124	St. Peter		BOH = bottom of hole
Carbonate	525	24.98	Shakopee
Sandstone	860	-77.128	New Richmond		THIS RECORD LOOKS GOOD!
Carbonate	865	-78.652	Oneota		I've simplified it
Shale	1066	-139.917
Sandstone	1145	-163.996	Galesville
Shale	1285	-206.668	Eau Claire
BOH	1287	-207.278

## Sheet: ISGS 120852279100
Illinois State Geological Survey	120852279100	42.324	-90.3703	315
Unit	Top ft	Elevation m	Name	Notes
Quat	0	315
Carbonate	15	310.428
Shale	584	136.997		Has ls	Miner's record
Carbonate	587	136.082
BOH	603	131.206

## Sheet: ISGS 120850029800
Illinois State Geological Survey	120850029800	42.4135	-90.4258	190
Unit	Top ft	Elevation m	Name	Notes
Quat	0	190
Carbonate	87	163.482
Shale	132	149.766
Sandstone	140	147.328			Parens = Andy interp
Shale	435	57.412			BOH = bottom of hole
Sandstone	460	49.792
Shale	490	40.648
Carbonate	500	37.6		has chert
Sandstone	518	32.1136
Carbonate	570	16.264
Shale	657	-10.2536
BOH	675	-15.74

## Sheet: ISGS 120852325200
Illinois State Geological Survey	120852325200	42.4403	-90.4603	256
Unit	Top ft	Elevation m	Name	Notes
Quat clay	0	256
Carbonate	50	240.76
Shale	220	188.944
Carbonate	240	182.848			Parens = Andy interp
Shale	374	142.005	Glenwood		BOH = bottom of hole
Sandstone	375	141.7	St. Peter in part
Shale	653	56.9656	Oneota
Sandstone	655	56.356
Carbonate	570	82.264
Shale	657	55.7464
BOH	691	45.3832

## Sheet: ISGS 120852152300
Illinois State Geological Survey	120852152300	42.488	-90.6326	256
Unit	Top ft	Elevation m	Name	Notes
Quat	0	256
Carbonate	3	255.086
Sandstone	230	185.896	St. Peter		Parens = Andy interp
BOH	295			Not really -- but says Galena + St. Peter to 533, makes no sense

[truncated: 36 more sheets: WI GR3491, WI GR673, WI GR1030, WI GR1633, MN 466799, MN 418636, MN 564605, MN 516794, MN 625747, MN 219429, MN 634213, MN 789735, MN 257128, ISGS 121430164000, ISGS 120570067600, ISGS 121670000300, MN 475519, MN 101267, WI CR79, WI CR644 …]
